# Supplementary material for: Synergistic Anti-Tumor Efficacy of Modified FOLFIRINOX and NK Cell Therapy in Pancreatic Ductal Adenocarcinoma
Source: Cancers (Basel). 2025 Aug 26;17(17):2785. doi: 10.3390/cancers17172785 (PMC12427234; doi:10.3390/cancers17172785)
Supplement: Supplementary file 1 [file cancers-17-02785-s001.zip]

Archive with 1 entries (1 files):
- cancers-3756035-supplementary.pdf
